# Supplementary material for: Influence of Increased Radiation Background on Antioxidative Responses of Helianthus tuberosus L
Source: Antioxidants (Basel). 2023 Apr 18;12(4):956. doi: 10.3390/antiox12040956 (PMC10135547; doi:10.3390/antiox12040956)
Supplement: Supplementary file 1 [file antioxidants-12-00956-s001.zip]

Archive with 1 entries (1 files):
- antioxidants-2277470-supplementary.pdf
